# Supplementary material for: The Facile Deposition of Pt Nanoparticles on Reduced Graphite Oxide in Tunable Aryl Alkyl Ionic Liquids for ORR Catalysts
Source: Molecules. 2022 Feb 2;27(3):1018. doi: 10.3390/molecules27031018 (PMC8837963; doi:10.3390/molecules27031018)
Supplement: Supplementary file 1 [file molecules-27-01018-s001.zip]

Archive with 1 entries (1 files):
- molecules-1537515-supplementary.pdf
